# Supplementary material for: Kinesio Taping vs. Auricular Acupressure for the Personalised Treatment of Primary Dysmenorrhoea: A Pilot Randomized Controlled Trial
Source: J Pers Med. 2021 Aug 19;11(8):809. doi: 10.3390/jpm11080809 (PMC8398516; doi:10.3390/jpm11080809)
Supplement: Supplementary file 1 [file jpm-11-00809-s001.zip]

Archive with 1 entries (1 files):
- jpm-1334986-SI.pdf
